# Supplementary material for: StackDPP: Stacking-Based Explainable Classifier for Depression Prediction and Finding the Risk Factors among Clinicians
Source: Bioengineering (Basel). 2023 Jul 20;10(7):858. doi: 10.3390/bioengineering10070858 (PMC10376085; doi:10.3390/bioengineering10070858)
Supplement: Supplementary file 1 [file bioengineering-10-00858-s001.zip]

Archive with 1 entries (1 files):
- bioengineering-2483250-supplementary.pdf
